# Supplementary material for: Loss-of-function and missense variants in NSD2 cause decreased methylation activity and are associated with a distinct developmental phenotype
Source: Genet Med. 2021 May 3;23(8):1474–83. doi: 10.1038/s41436-021-01158-1 (PMC8354849; doi:10.1038/s41436-021-01158-1)
Supplement: Supplementary file 2 — Supplementary tables [file 41436_2021_1158_MOESM2_ESM.xlsx]

## Sheet: Table S1
Table S1. NSD2 variants published in previous large-scale sequencing efforts.
CDS positiona	Protein change	Inheritance	Reported Phenotype	Reference
c.598-1G>C	p.?	de novo	Neurodevelopmental disorder	Suzuki et al., Ann Clin Transl Neurol. 2020 Jul;7(7):1117-1131
c.660C>G	p.Tyr220*	N.A.	Growth abnormality	Retterer et al., Genet Med. 2016 Jul;18(7):696-704
c.769_770delAA	p.Lys257Glufs*12	de novo	Developmental disorder	McRae et al., Nature. 2017 Feb 23;542(7642):433-438
c.884A>T	p.Gln295Leu	parentally inherited	Congenital heart disease	Alankarage et al., Genet Med. 2019 May;21(5):1111-1120
c.957G>T	p.Arg319Ser	de novo	Neurological/musculoskeletal disorders	Lee et al., Genet Med. 2020 Mar;22(3):490-499
c.1348C>T	p.Arg450*	N.A.	Autism spectrum disorder	Kosmicki et al., Nat Genet. 2017 Apr;49(4):504-510
c.1370delC	p.Ala457Aspfs*16	de novo	Autism spectrum disorder	Wang et al., Nat Commun. 2016 Nov 8;7:13316; Kosmicki et al., Nat Genet. 2017 Apr;49(4):504-510
c.1486G>T	p.Glu496*	de novo	Developmental disorder	McRae et al., Nature. 2017 Feb 23;542(7642):433-438
c.1670G>A	p.Arg557Gln	de novo	Atrioventricular canal defects	Jin et al., Nat Genet. 2017 Nov;49(11):1593-1601
c.1676_1679delGAGA	p.Arg559Thrfs*38	de novo	Congenital heart disease	Homsy et al., (2015) Science 350, 1262
c.1678_1679delGA	p.Asp560Hisfs*4	unknown	Congenital heart disease	Kosmicki et al., Nat Genet. 2017 Apr;49(4):504-510
c.2518+1G>A	p.?	de novo	Failure to thrive, dysmorphic features	Monies et al., (2017) Hum Genet 136, 921
c.3410C>T	p.Ser1137Phe	de novo	Intellectual disability	Lelieveld et al., (2016) Nat Neurosci 19, 1194
c.3530_3531delTT	p.Phe1177*	de novo	Developmental disorder	McRae et al., Nature. 2017 Feb 23;542(7642):433-438
c.3784G>T	p.Ala1262Ser	de novo	Autism spectrum disorder	Guo et al., (2018) Mol Autism 9, 64
c.3992C>T	p.Ala1331Val	de novo	Autism spectrum disorder	C Yuen et al., (2017) Nat Neurosci 20, 602
aAll cDNA and protein positions refer to the NM_133330.2 NSD2 transcript

## Sheet: Table S2
Table S2. List of the reagents used in the in vitro assays.
REAGENT OR RESOURCE	SOURCE	IDENTIFIER
Antibodies
NSD2	EpiCypher	Cat#13-0002
H3K36me2	Invitrogen	Cat# 701767
Tubulin	Millipore	Cat# 05-661
Peroxidase AffiniPure Donkey Anti-Mouse IgG (H+L)	Jackson ImmunoResearch	Cat# 715-035-151
Peroxidase AffiniPure Donkey Anti-Rabbit IgG (H+L)	Jackson ImmunoResearch	Cat# 711-035-152
Histone H3	EpiCypher	Cat# 13-0001
Bacterial, insect and Virus Strains
DH5	Thermo Fisher Scientific	Cat# K4520-1
BL21	Thermo Fisher Scientific	Cat# C6070-03
Chemicals, Peptides, and Recombinant Proteins
Complete Protease Inhibitor Cocktail	Sigma-Aldrich	Cat# 4693159001
L-Reduced glutathione	Sigma-Aldrich	Cat# G4251-25G
S-adenosyl-methionine	New England Biolabs	Cat# B9003S
S-Adenosyl-l-[methyl-3H] methionine	American Radiolabeled	Cat# ART0288
	Chemicals
TransIT-293	Mirus Bio	Cat# MIR-2706
Recombinant nucleosome	Epicypher	Cat# 16-0006
Bovine Serum Albumin (BSA)	Thermo Fisher Scientific	Cat# BP9703100
Critical Commercial Assays
BCA Protein Assay Kit	Pierce	Cat# 23227
ECL Substrate	Amersham	Cat# RPN2106
Coomassie Plus assay	Thermo Fisher Scientific	Cat# 23236
Experimental Models: Cell Lines
Human:293T/17 cells	ATCC	Cat# CRL-11268
Human:HT1080	ATCC	Cat# CRL-12012
Oligonucleotides
sgRNA non-targeting (control)	This paper	N/A
5’-CTTCGAAATGTCCGTTCGGT-3’
sgRNA NSD2 human	This paper	N/A
5’-CACCG ACTCGTTAACAAATTCTCCC-3’
Other
DMEM Medium	Corning	Cat# MT10040CV
Fetal bovine serum	Thermo Fisher Scientific	Cat# 10500056
PBS	Corning	Cat# MT21031CV
Trypsin-EDTA 0.25%	Corning	Cat# MT25053CI
PVDF membrane (0.2 μm)	BioRad	Cat# 1620177
PVDF membrane (0.45 µm)	Millipore	Cat# IPVH00010
Glutathione Sepharose 4B	Sigma-Aldrich	Cat# GE17-0756-01
Recombinant DNA
Plasmid: pLentiCRISPRv2	Feng Zhang Lab	Addgene #52961
Plasmid: pGEX-6P-1	GE Healthcare	Cat# 28-9546-48

## Sheet: Table S3
Table S3. Detailed clinical data for the 18 patients carrying NSD2 variants characterized in this study.
Patient ID (Family - Individual)	1-I	2-I	3-I	4-I	5-I	6-I	6-II	7-I	7-II	8-I	9-I	10-I	11-I	12-I	13-I	14-I	15-I	16-I
Gender	M	M	F	M	F	M	M	F	M	F	F	M	M	M	M	F	M	M
Age at last visit	18y 2m	2y 2m	50y	6y 0m	5y0m	10y6m	23y	11y 2m	7y 11m	1y 4m	9y 10m	12y 3m	18m	26y	6y	8y 8m	4y 4m	doesn't apply
Ethnicity/Country of origin	Caucasian	Caucasian	Caucasian	Caucasian	Mother from Jordan; father from Syria & Jordan	Caucasian	Caucasian	Caucasian	Caucasian	Caucasian	Caucasian	Caucasian	Caucasian	Caucasian	Parents from England and Trinidad	Caucasian	Caucasian	Caucasian
Parental consanguineity	no	no	no	unknownb	no	no	no	no	no	no	no	no	no	no	no	no	no	no
Detection method	Trio-WES	Singleton-WES	Singleton-WES	Singleton-WES	Trio-WES	Trio-clinical WES	Trio-clinical WES	WES (+mother and brother-7-II)	Submitted for exome segregation analysis of 7-I	Singleton-WES	Trio-WES	Trio-WES	Trio-WES	Trio-WES	Duo-WES (mother + child)	Trio-clinical WES	Trio-WES	Trio-WES
cDNA and protein change	c.2606G>A p.Cys869Tyr	c.1569dup p.Lys524Glufs*17	c.3223_3226dup p.Gly1076Valfs*16	c.1588_1589dupAA p.Ile532Glyfs*67	c.3271G>A p.Glu1091Lys	c.3472dup p.Asp1158Glyfs*11	c.3472dup p.Asp1158Glyfs*11	c.2684C>T, p.Pro895Leu	c.2684C>T p.Pro895Leu	c.1103_1104del, p.Glu368Valfs*13	c.2160T>A, p.Cys720*	c.3410C>T p.Ser1137Phe	c.4028delC, p.Pro1343Glnfs*49	c.3056A>G, p.Lys1019Arg	c.3547delT, Cys1183Valfs*146	c.1798C>T, p.Arg600*	c.4028delC, p.Pro1343Glnfs*49	c.2263C>T, p.Arg755*
Inheritance	de novo	de novo	unknowna	unknownb	de novo	Inherited from affected father (6-II)	unknown, mother anamnestically affected	inherited from affected mother	inherited from affected mother	de novo	de novo	de novo	de novo	de novo	unknownd	de novo	de novo	de novo
ACMG Evaluatione	Likely pathogenic (II)	Pathogenic (Ia)	Pathogenic (Ib)	Likely pathogenic (I)	Likely pathogenic (II)	Pathogenic (Ic)	Pathogenic (Ic)	Likely pathogenic (II)	Likely pathogenic (II)	Pathogenic (Ia)	Pathogenic (Ia)	Pathogenic (II)	Likely pathogenic (II)	Pathogenic (II)	Likely pathogenic (I)	Pathogenic (Ia)	Likely pathogenic (II)	Pathogenic (Ia)
ACMG Criteriae	PS2, PM2, PP3, BP1	PVS1, PS2, PM2	PVS1, PM2, PM6	PVS1, PM2	PS2, PM2, PP3, BP1	PVS1, PP1, PM2	PVS1, PP1, PM2	PS3, PP1-M, PM2, PP3, BP1	PS3, PP1-M, PM2, PP3, BP1	PVS1, PS2, PM2	PVS1, PS2, PM2	PS2, PS3, PM2, PP3, BP1	PS2, PM2, PM4	PS2, PS3, PM2, BP1	PVS1, PM2	PVS1, PS2, PM2	PS2, PM2, PM4	PVS1, PS2, PM2
Other affected family members	none	none	none	unknown	none	6 affected family members (3 diagnosed at the molecular level). See Figure 4C	6 affected family members (3 diagnosed at the molecular level). See Figure 4C	Mother and brother (7-II)	Mother and sister (7-I)	none	no	no	no	Brother with IQ82 and behavioral issues	no	no	no	no
Healthy siblings	2 brothers	1 older brother	1 brother and 2 sister	unknown	2 older half sisters	None	1 brother	1 brother	1 brother	1 sister	1 brother	1 sister	1 brother	no	2 maternal half-sisters	1 sister	no	yes
Birth (gestational week) length/weight/OFC (SDS)	L: 45cm (-3.52) / W: 2480g (-2.79) / OFC: NA / GW: 41	L: 48cm (-1.7) / W: 2390g (-2.53) / OFC: 32cm (-2.54) / GW: 39	L: 48 cm (-1.68) / W: 2170 g (-3.09) / OFC: NA / GW: 40	L: NA / W: NA / OFC: NA / GW: 30	L: NA / W: 1980g (-2.28) / OFC: NA / GW: 37	L: 49cm (-1.83) / W: 3410g (-0.84) / OFC: 38.2cm (1.5) / GW: 41 2/7	L: NA / W: NA / OFC: NA / GW: NA	L: 48cm (-1.68) / W: 2940g (-1.26) / OFC: NA / GW: 40	L: NA / W: 2800g (-1.87) / OFC: NA / GW: 40 (anamnestic)	L: NA / W: 2630g (-1.7) / OFC: NA / GW: 38 2/7	L: NA / W: 2770g (-1.93) / OFC: NA / GW: 42	L: NA / W: 2720g (-2.32) / OFC: NA / GW: 41 5/7	L: 42cm (-3.96) / W: 2195g (-2.56) / OFC: NA / GW:38	L: 53cm (0.22) / W: 4250g (1.42) / OFC: 38cm (1.85) / GW: 40	L: 48.2cm (-2.13) / W: 3350g (-0.86) / OFC: 35cm (-0.69) / GW: 41	L: 45cm (-3.05) / W: 2600g (-2.07) / OFC: 32cm (-2.23) / GW: 40	L: 38cm (-5.7) / W: 2312g (-2.29) / OFC: 32cm (-2.07) / GW: 38	L: 32cm (-1.11) / W: 710g (-1.3) / OFC: 23cm (-1.5) / GW: 27 - after termination
Birth history	spontaneous vaginal	planned C-section	spontaneous vaginal	spontaneous vaginal	Induced vaginal delivery secondary to fetal decelerations	spontaneous vaginal	unknown	spontaneous vaginal	C-section	C-section	Induced spontaneous vaginal	spontaneous vaginal	C-section	Spontaneaous vaginal	C-section for failure to progress	Spontaneaous vaginal	C-section	Termination of pregnancy at GW 26 6/7
Pre- and perinatal issues	IUGR; at age 1y failure to thrive	SGA (approx. 3rd percentile), increase nucal translucency, neonatal hyperbilirubinemia (phototherapy), failure to thrive in the neonatal period	Hypotonia Failure to thrive	Known to have had chest tubes after birth	IUGR, the pregancy was sustained with ASA and heparin due a to pregnancy associated disorder similar to Factor V deficiency	Mild neonatal hypotonia	unknown	none	none	IUGR diagnosed at 20 GW	Extra cardiac systole at 40 weeks gestation	Olygohydramnion, flexion contratures of feet, knees and elbows, conservatively treated succesfully	IUGR from 30 weeks onwards, placenta bilobata	Gestational hypertension; delivery complicated because of large head circumference/ dolicocephaly. Icterus neonatorum.	Briefly experienced respiratory issues; discharged from hospital at 3 days of age.	IUGR, diagnosed in the 3rd trimester	IUGR	IUGR, microcephaly and heart malformation detected at GW 22
Height/Weight/OFC/BMI at last visit (SDS)	H: 164.5cm (-1.56) / W: 45.4Kg (-2.78) / OFC: 55cm (-1.34) / BMI: 16.8 (-2.3)	H: 75.7cm (-4.13) / W: 8.84Kg (-3.05) / OFC: 46.5cm (-2.71) / BMI: 15.4 (-0.42)	H: 148cm (-2.28) / W: 60Kg (+0.24)/ OFC: 48.5cm (-6.34) / BMI: 27.4 (1.59)	H: 99cm (-3.44) / W: 12Kg (-4.37)/ OFC: 44cm (-6.3) / BMI: 12.2 (-2.88)	H: 105.2 cm (-0.89) / W: 13.01 kg (-2.41) / OFC: 48 cm (-2.2) / BMI: 11.8 (-2.88)	H: 133.5cm (-1.05) / W: 26.3Kg (-1.33) / OFC: 53cm (-0.61) / BMI: 14.8 (-1.29)	H: 162cm (-1.89) / W: NA / OFC: 56,5 (-0.35) / BMI: NA	H: 139cm (-1.06) / W: 34.6Kg (-0.49) / OFC: 48,9cm (-3.72) / BMI: 17.9 (0.21)	H: 122cm (-0.86) / W: 18.8Kg (-2.22) / OFC: 49cm (-2.95) / BMI: 12.6 (-2.72)	H: 73cm (-2.01) / W: 7.9Kg (-1.83) / OFC: 43,8cm (-2.59) / BMI: 14.8 (-1.04)	H: 123,5cm (-2.22) / W: 21,4Kg (-2.07) / OFC: 51cm (-1.3) / BMI: 14 (-1.52)	H: 147,5cm (-0.45) / W: 43Kg (0.16) / OFC: 53,4cm (-0.83) / BMI: 19.8 (0.84)	H: 78cm (-1.58) / W: 8,8Kg (-1.95) / OFC: 46,3cm (-1.85) / BMI: 14.5 (-1.61)	H: 179.5cm (0.45) / W: 82.4Kg (1) / OFC: 60cm (1.96) / BMI: 25.6 (1.18)	H: 108cm (-1.61) / W: 14.4Kg (-2.8) / OFC: 50cm (-1.66) / BMI: 12.3 (-2.76)	H: 121.5cm (-1.5) / W: 18.8Kg (-2.12) / OFC: 49.3cm (-2.44) / BMI: 12.7 (-2.29)	H: 104cm (-0.36) / W: 15Kg (-0.98) / OFC: 50cm (-1.05) / BMI: 13.9 (-1.16)	doesn't apply
Bone age	Delayed bone age (9,25 years at the age of 10y 6m).	Delayed bone age (20months at the age of 2y 2m)	unknown	unknown	unknown	Delayed bone age (32months at the age 51 months)	unknown	unknown	Delayed bone age	Delayed bone age	unknown	unknown	unknown	unknown	Delayed bone age	unknown	unknown	doesn't apply
ID degree (IQ/EQ)	learning difficulties (IQ: 78-81)	too young	severe (IQ: NA)	severe (estimated IQ: 20-30)c	mild (IQ: NA)	mild (IQ: NA)	mild (IQ: 52)	mild (IQ: NA)	mild (IQ: NA)	too young	mild (IQ: 69 at 9y10m)	mild (IQ: 50-60)	too young	mild (IQ~65)	no (IQ: 89 at 6 1/2 yo)	learning difficulties (IQ: NA)	mild (IQ: NA)	doesn't apply
Social smiling (months)	unknown	unknown	unknown	unknown	6	3	unknown	2	1	unknown	unknown	unknown	4	unknown	unknown	1y 6m	unknown	doesn't apply
Turning around (months)	unknown	unknown	unknown	unknown	9	unknown	unknown	6	6	turned only once at 6m	unknown	unknown	9	unknown	unknown	unknown	5-6	doesn't apply
Unassisted sitting (months)	unknown	unknown	8	unknown	12	10	unknown	8	8	unknown	unknown	12	10	unknown	9	9	12	doesn't apply
Unassisted standing (months)	unknown	unknown	14	unknown	15	24	unknown			unknown	unknown	unknown	15	unknown	unknown	unknown	17	doesn't apply
Independent walking (months)	18-19	16	18	~60	18	37	18	18	15	unknown (at 17m walking while holding on to table, but not yet independently)	30	17	21	16.5mo	15	19	20	doesn't apply
Toilet training (y/n)	after age 4y	Not trained at last visit	Not trained at last visit	Not trained at last visit	Not fully toilet trained at age 4.5y	Completed at 3.5y	unknown	4-5y	2-3y	no	unknown	yes	not yet	unknown		Completed at 5y	not yet	doesn't apply
Self-care abilities (dressing, feeding)	autonomous in all daily activities	dependent for all cares	dependent for all cares	dependent for all cares	Able to dress and feed self	autonomous for dressing and feeding since the age of 7	unknown		unknown	dependent for all cares		yes	not yet	independent	delayed due to fine motor difficulties	Can dress but has difficulties to tie her shoes	autonomous for feeding and drinking	doesn't apply
Age at first words (mo)	delayed, age unknown	24 months	delayed, age unknown	~60	30	36	unknown	18	18	unknown	unknown	unknown, started late to speak	23	age-appropriate	15	36	unknown	doesn't apply
Speech level at last visit	no speech impairment	Speaks 5-6 words	Can speak a few words and sing songs	No expressive or receptive speech	Age-appropriate	Pronunciation difficulties	unknown	Poor communication skills	Pronunciation difficulties	unknown		near normal	a few words at 24 m	no prominent problems	Speech delay has been long-term problem	Speech delay has been long-term problem. Can read	3-4 words at 4y 4m	doesn't apply
Developmental / School / Academic achievements	Trains as a horticolturis; before received support at school	Attends a playgroup	Not scholarized	Special education	Specialized pre-school. Poor retention and difficulty following 2 step directions	Special school, learning level of 6y at 10y	Special school, difficulties to read and write	Special education classes; receives OT and ST	Special education classes; receives ST	not applicable yet	Special education	Special education	NA	Started at regular primary school, but switched to special education. Now graphic designer at special workplace for individuals with disabilities.	Attends second grade with extra assistance. Working at kindegarden to 1st grade level for reading and math.	Attends regular school. Difficulties with mathematics and logic	not applicable yet	doesn't apply
Autistic features	no	no	yes	sensory defensiveness, hand flapping	no	no	no	no	no	Initially poor eye contact, later improved	no	yes	no	yes, prominent. Diagnosis Autism spectrum disorder at age 23y	Hand flapping when excited	no	poor eye contact	doesn't apply
Behaviour and personality	At the age of 11 he received psychological support because of suicidal thoughts related to his poor scholastic performance. Otherwise happy, social.	Happy, social	Happy; aggressiveness before the age of 20	Affectionate, anxious	Mostly happy demeanor, social, tendency to overreaction, temper tantrums, short attention span, easily distracted, fidgety, restless, talks excessively and interupts others; hyperactive	Happy, not aggressive	Happy, not aggressive	ADHD, aggressive behaviour	ADHD	content, quiet	Short attention span, no abnormal personality traits	Obsessive behaviour, rituals, attention deficit	no	Anxiety disorder; otherwise happy, friendly and social	Happy, appropriatedly social	shy	shy, hyperactive	doesn't apply
Sleep disturbances	no	no	no	no	Intermittent insomnia; occasional gasping for breath while sleeping	no	no	no	no	unknown	no	no	regularly awakens crying during the night	no	Yes. Wakes up most night despite taking melatonin	no	no	doesn't apply
Seizures	no history	no history	no history	no history	no history	no history	no history	no history	no history	no history	no history	Multiple fever-related convulsions since the age of 1y, myoclonic absences till the age of 5 y, EEG abnormalities, good response on medication, seizure-free from age 8 y onwards	no history, negative EEG at 4 months	no history	no history, negative EEG	no history, negative EEG at 4y5m	No, EEG at 4y4m showed epileptic activity in the absence of clinical seizures	doesn't apply
Brain / Spinal MRI	not performed	not performed	normal at age 35	T2 hyperintensity and volume loss of the periatrial white matter	Brain MRI at 28m: 8mm pineal cyst. Brain MRI at age 50 m: non-specific mild diffuse T2/FLAIR signal hyperintensity in the bilateral parietal and occipital white matter. Spinal MRI at 50m: small thoracic spinal cord syrinx (ddx prominence of the central canal).	not performed	not performed	normal at age 2.5	not performed	normal at 10m	not performed	normal at 2y 10m	normal at 4m	results unknown	Brain MRI at 2 1/2 yo was normal except for few small areas of gliosis in the frontal and periatrial area	Brain MRI was normal at 4y5m	MRI at 2y 3m: thin corpus callosum; white matter lesions	not performed
Muscular tone	normal; hypotonia at the age of 26m	normal	hypotonia	hypotonia	Previously diagnosed with hemiplegic infantile cerebral palsy but by age 4 her tone was symmetric.	Persistant axial and peripheral hypotonia at 10y	mild hypotonia	mild hypotonia in early infancy	mild hypotonia in early infancy	mild hypotonia	normal muscle tone	normal muscle tone	normal muscle tone	both hypertonia and hypotonia reported in infancy and childhood	hypotonia	generalized hypotonia	hypotonia	doesn't apply
other neurological issues	none	none	none	venous sinus thrombosis, treated and resolved	none	Fine motor coordination difficulties	none	none	none	unknown	none	none	none	balance problems, clumsiness. Often headache (migraine-like)	none	no	no	Neuropathology: vermis hypoplasia
Hearing loss	no	no, tested	no	no, not formally tested	Failed newborn OAE and follow up testing; ABR was normal at 9 months	no	no	no	no	normal ABR	no	no	no	recurrent otitis externa, no hearing loss.	no	no	no	doesn't apply
Ophthalmological abnormalities	Minor refraction defect. Does not wear glasses.	A test was inconclusive	Bilateral keratoconus, retinitis pigmentosa, optic atrophy, corneal transplant at age 32	Exotropia	no	no	no	no	no	no	strabismus divergens of left eye	no	no	mild hypermetropia, wears glasses.	mild myopia	mild myopia, astygmatism	no	no
Pulmonary abnormalities	no	Frequent airway infections	no	suspected pneumothorax in neonatal period	History of silent aspiration until ~age 4 months (see below)	no	no	no	no	unknown	no	no	Recurrent airway infections	no	no	no	no	no
Cardiovascular abnormalities	no	mild peripheral stenosis of the left pulmonary artery	no	no	Non hemodynamically significant small PFO; ECG with left axis deviation amd normal sinus ryhthm.	no	no	no, normal US	no	no, normal US and ECG (anamnestic)	no	no	no	no	no	no	no	Interrupted aortic arch, ventricular septal defect
Gastrointestinal abnormalities	Neonatal feeding difficulties	Tendency to constipation	constipation	Severe feeding difficulties, fed via gastrostomy, recurrent vomits	Feeding difficulties since birth, by 4 months was refusing oral feeds. Swallowing study revealed silent aspiration and an NG tube was placed, followed by G-tube at the age of 13 months. Stomach dumping syndrome	no	no	no	no	Neonatal feeding difficulties, gastro-esophageal reflux	Feeding difficulties in the first 2 weeks of life. Weaning was problematic	Feeding difficulties	Feeding difficulties	constipation in history. had appendicitis, no other abnormalities	Feeding difficulties	Feeding difficulties. Was fed with NG tube since the age of 6 months and received gastrostomy at the age of 4y8m. Constipation	no	no
Genitourinary abnormalities	no	Left renal agenesis; right kidney normal in shape and function	no	no	no	Bilateral cryptorchidism at 1y, 1 testis surgically remove at 1y (atrophic)	no	no, normal renal US	no	no, normal external genitalia	no	phimosis	no	no	no	no	hydronephrosis left, hypospadia	no
Endocrinological abnormalities	no	no	no	no	Signs of precocious puberty at 15 months of age, non-progressive, with normal endocrine evaluation	no	no	no	no	unknown	no	no	no	unknown	no	unknown	no	unknown
Metabolic abnormalities	no	Increased plasma methylmalonic acid (up to >9x upper limit)	no	no	no	no	no	normal metabolic workup	normal metabolic workup	basic metabolic test was negative	metabolic tests negative	no	no	unknown	no	no	no	unknown
Immunological abnormalities	no	no	unknown	unknown	severe allergic reation to latex	unknown	unknown	unknown	Normal immunoglobulin levels	unknown	unknown	NA	low levels of IgA and IgG3	unknown	unknown	unknown	unknown	unknown
Skeletal and limb abnormalities	Pectus excavatum, scapulae alatae, mild scoliosis, flat feet, prominent knees, broad forefeet, bilateral clinodactyly of the 5th toe	no	no specific features	no	no	Bilateral 5th finger clinodactyly, pes planus	no	cutaneous incomplete syndactyly toes 2-3 bilaterally (as in father)	11 ossified ribs and 6 non rib-bearing lumbar vertebrae; cutaneous incomplete syndactyly toes 2-3 bilaterally (as in father)	no	5th finger clinodyktyly	pes planus	no	Craniosynostosis. Corrective surgery at age 6m. Severe artrosis in knee ( always wears brace) and in wrist. Jaw joint problems.	no	no	5th finger clinodyktyly	no
Morphological features	triangular face, broad forehead, protruding ears and high arched palate	broad and prominent forehead, a bulbous tip of the nose, retrognathia and low set posteriorly rotated ears	high forehead, deeply set eyes, bulbous tip of the nose, short philtrum and prominent upper central incisors	dolichocephaly, high forehead, bushy eyebrows, exotropia, a prominent tip of the nose, low-set ears and widely spaced prominent eyes	Triangular face, high forehead, high anterior hairline, prominent nasal root, widely spaced eyes	Triangular face, large and high forehead, small pointed chin, short and upslanted palpebral fissures, mild hypotelorism arched eyebrows, small joints hyperlaxity, overlapping 1st and 2nd toes	Triangular face, early temporal baldness, arched eyebrows, hypotelorism, retrognathia	Small epicanthal folds bilaterally, posteriorly rotated simplified ears with hypoplasia of lower 2/3 of helices, short nose, thin upper lip, inverted nipples	Thin body habitus, triangular face, broad forehead, broad nasal bridge, mild posterior rotation of ears, small ear lobes	Mild synophrys, upwards slanting palpebral fissures, 1 café au lait spot	Thin hair, coarse facial features, upward slant of palpebral fissures, mild hypertelorism, iris stellatae, low broad nasal bridge, elevated philtrum, widely spaced small teeth, broad mouth with full lips, tapering fingers, joint hyperlaxity (Beighton score 6/8)	Thin upper lip and mild shawl scrotum	Prominent forehead, mild epicanthus		Triangular face shape, broad forehead, wide set eyes with horizontal palpebral fissures, slightly protruding ears, slightly short philtrum, mild micrognathia	Relative short and smooth philtrum, micrognathia, dental diastema, protruding ears, increased protusion of the inferior crus (relative to the prominence of the antihelix stem), everted antitragus, small earlobe	Triangular face, prominent forehead, upslanted palpebral fissures, micrognathia	Hypertelorism
Other clinical manifestations	Dental crowding, succesfully treated with braces. High arched palate	no	no	Severe failure to thrive	no	Nasal voice, joint hyperlaxity	Nasal voice	Multiple teeth capped due to severe decay	no		Joint hyperlaxity; 1 cafe au lait spot; dental abnormalities	no	no	Congenital bilaterial inguinal hernia	Hypoplasia of the primary dental enamel; several dental implants due to cavities	Dental enamel hypoplasia; low level of zinc and iron due to denutrition in infancy	Cleft uvula, skin depigmentation along the Blascho lines on both hands; Vitamin B12 deficiency at 5.5m - 151 pmol/l (normal 216 - 893)	Median superior gingival cleft
Additional diagnostics	A. SNP-microarray: 441 kb interstitial duplication at 22q11.22 (22,817,344-23,258,369), paternally inherited; B. msMLPA Silver-Russel syndrome: negative. C. PTPN11 and SMARCA2 sequencing: negative.	A. Normal NIPT; B. CFTR Mutation screening: negative; C. MLPA for the SHOX gene: negative.	A. Karyotype: 46, XX; B. Array-CGH: negative; C. VPS13B sequencing negative	Array-CGH: negative	A. microarray: 1) 312 kb interstitial duplication at 15q11.2 (22,770,421 - 23,082,328), inherited from healthy mother. 2) LOH: 1p13.1q21.3 (117,507,792 - 154,668,893). B. prenatal amniocentesis: 46,XX	A. Karyotype: 46,XY; B. Array-CGH: negative; C. 15q11q13 and 11p15 methylation negative; D. FMR1-repeats negative. E. UPD7-testing negative. F. SRCAP p.R2444X negative. G. PREPL sequencing negative; H. Testing for myotonic dystrophy type 1 negative.	None performed	A. Array-CHG: 783 kb deletion at 9p13.3 (35,487,232-36,270,255), inherited from father with learning disability and depression	A. Array-CHG: negative	A. Array-CHG: negative	A. SNP-Array (250k): negative. B. FISH 7q11.23 negative. C. Abdominal US at 2 months negative	A. Array-CGH: 38kb partial HUWE1 duplication in Xp11.22	A. SNP microarray: negative B. FMR1-repeats negative	A. Array-CGH: negative	A: Karyotype on amniocites: 46,XY; B: Array-CGH: 69 kb deletion 2q21.2 (involves NCKAP5) and 872 kb duplicaiton of Yp11.2	A: Karyotype: 46, XX; B: Array-CHG (Agilent 180k) negative;	A: Array-CGH: negative	A: Array-CGH: negative
Additional sequence variants of interest		A filter for metabolic disorders did not reveal variants in WES which could explain the elevated methylmalonic acid levels	RHO (NM_000539.3:c.192G>T, p.Gln64His), KRT3 (NM_057088.2:c.14C>T, p.Ala5Val) and UNC45B (NM_001033576.1:c.955C>T, p.Arg319Cys)					GABBR2 - c.1656_1657delTT, p.Cys553Hisfs*96 (maternally inherited; brother is negative)				RNF38; Chr9(GRCh37):9.36357854G>A; NM_022781.4:c.656C>T;p.Pro219Leu, heteroyzgous, de novo		AGO2 NM_012154.3: c.1810G>A; p.Gly604Arg heterozygous, de novo
All cDNA and protein positions refer to the NM_133330.2 NSD2 transcript
L: length; W: weight; H: height; BMI: body mass index; OFC: occipitofrontal circumference; GW: gestational week; ID: intellectual disability; NA: not available; OT: occupational therapy; ST: speech therapy
aThe mother did not carry the p.Gly1076Valfs*16 variant, the father could not be tested. Both parents were not affected.
bAdopted child
cNo formal IQ testing performed. The values reported are an estimate by the clinical geneticist in charge of the case
dThe mother did not carry the mutation. The father could not be tested
eBased on Richards et al., Genet. Med., 2015, PMID: 25741868

## Sheet: Table S4
Table S4. Detailed clinical data for the 10 previously described patients carrying NSD2 variants as well as small deletions encompassing only NSD2.
Patient ID (Family - Individual)	Barrie et al. - 1	Barrie et al. - 2	Barrie et al. - 3	Derar et al. - 1	Derar et al. - 2	Lozier et al.	Boczek et al.	Jiang et al.	Bernardini et al. - 2	Bernardini et al. - 3
Gender	M	M	F	F	M	M	F	M	F	M
Age at last visit	26 m	18 m	5 y	5y	2y 10m	2y 7m	3y?	12y	7y 2m	5y 6m
Ethnicity/Country of origin	?	?	?	Indigenous Arab	Saudi-Arabian?	Caucasian?	Caucasian?	Chinese	Caucasian?	Caucasian?
Parental consanguineity	?	?	?	no	yes		no		no	no
Detection method	Trio-WES	Trio-WES	Trio-WES	Singleton-WES	Singleton-WES	Singleton-WES	Trio-WES	Singleton-WES	no	no
cDNA and protein change	c.708G>A, p.Trp236*	c.1569dupG, p.Lys524Glufs*17	c.793C>T, p.Gln265*	c.2518+1G>A, p.?	c.2803C>T, p.Arg935*	c.3412C>T, p.Arg1138*	c.1676_1679del, p.Arg559Tfs*38	c.4029_4030insAA, p.Glu1344Lysfs*49	deletion of 87 kb (chr4: 1,875,285–1,961,972; hg19); exons 1-20; c.(?_-431)_(3372+1_3373_-1)del	deletion of 87 kb (chr4: 1,875,285–1,961,972; hg19); exons 1-20; c.(?_-431)_(3372+1_3373_-1)del
Inheritance	de novo	de novo	de novo	de novo	de novo	de novo	de novo	de novo	de novo	de novo
Other affected family members	unknown	unknown	unknown	no	no	unknown	no		no	no
Healthy siblings	unknown	unknown	unknown	no	1?		1 brother		two siblings	NA
Birth (gestational week) length/weight/OFC (SDS)	L: NA / W: NA (low) / OFC: NA / GW: NA	L: NA / W: NA / OFC: NA / GW: 38	L: NA / W: NA / OFC: NA / GW: 38	L: NA / W: 1500g (-1.77) / OFC: NA / GW: 34	L: NA / W: 2300g (-3) / OFC: NA / GW: at term	L: 50cm (-1.09) / W: 3050g (-1.3) / OFC: 33cm (-2) / GW: NAa	L: NA / W: 2580g (-1.82) / OFC: NA / GW: 39	L: NA / W: 2200g (-3.23) / OFC: NA / GW: 40/term	41 w.o.g. L: 44cm (-3.73) / W: 2320g (-2.93) / OFC: 31.2 (-3.08)	38 w.o.g. L: 47cm (-1.78) / W: 2150g (-2.66) / OFC: NA
Birth history		C-section	C-section	Induced spontaneous vaginal	spontaneous vaginal		vaginal	C-section	uneventful	C-section (because of IUGR)
Pre- and perinatal issues	IUGR, postnatally failure to thrive	SGA, IUGR; admitted to NICU for respiratory distress syndrome with pneumothorax as well as nutritional support; Readmitted for acid reflux and kidney issues	IUGR at 20 GW	IUGR; In the NICU after birth for weight management	IUGR	Normal intrauterine growth	IUGR, hyperemesis gravidarum, colics and minimal weight gain after birth	IUGR, Cyanotic at birth, in the NICU after birth for weight management	IUGR	IUGR, neonatal jaundice, generalized hypotonia
Height/Weight/OFC/BMI at last visit (SDS)	H: 79.8cm (-2.84) / W: 9.3Kg (-2.6) / OFC: 43.6cm (-5.08) / BMI: 14.6 (-1.12)	H: 70.5cm (-4.36) / W: 7.2Kg (-3.74) / OFC: 45cm (-2.94) / BMI: 14.5 (-1.62)	H: 112.5cm (0.65) / W: 25Kg (2.02) /OFC: 49cm (-1.31) / BMI: 19.8 (2.44)	H: 97.5cm (-2.51) / W: 15.5Kg (-1.12) / OFC: 47.5cm (-2.67) / BMI: 16.3 (0.65)	H: 78cm (-2.98) / W: 8.8Kg (-2.83) / OFC: 45.5cm (-3.32) / BMI: 14.5 (-1.02) at age 2 years	H: 88cm (-1.35) / W: 10,8Kg (-1.92) / OFC: NAb / BMI: 13.9 (-1.59)	L: <P3 / W: <P3 at 2y / OFC: P5	H: 146.8cm (-0.32) / W: 31.5Kg (-1.24) / OFC: 52cm (-1.77) / BMI: 14.6 (-1.87)	L: NA (<P3) / W: NA (<P3) / OFC: NA (-3SD) / BMI: NA	H: 104cm (-1.88) / W: 13,8Kg (-2.7) / OFC: 46.5cm (-4.21) / BMI: 12.8 (-2.28)
ID degree (IQ/EQ)	DD (CAT/CLAMS score 9.5m at 13m); mild	DD (CAT/CLAMS score 21m at 32m); mild	speech level 34 m at age 4.5 years; mild	ID (no IQ available)	ID (no IQ available)	DD (no IQ available), mild	DD (no IQ available) mild	DD/ID (no IQ available) mild	mild ID (WISC-III IQ: 54)	severe ID (global IQ: 24 at 4y 3m)
Social smiling (months)									NA	NA
Turning around (months)									NA	NA
Unassisted sitting (months)								10	NA	NA
Unassisted standing (months)					2y 10m?				NA	NA
Independent walking (months)	21	18	29	> 24			20	18	14	14
Toilet training (y/n)									5y	n
Self-care abilities (dressing, feeding)									NA	NA
Age at first words (mo)	24	18 (1 word)	30					First sentences at 2y	14	18?
Speech level at last visit			Delayed receptive and expressive language. Could build sentences since age 4y	Just started speaking in sentences at age 5	Vocabulary of 10 words. Understands basic commands		Articulation difficulties		Language delay	Absent language
Developmental / School / Academic achievements							unkown, received PT and OT		NA	mixed‐specific developmental disorder
Autistic features	tested normal	tested normal	yes (ADOS module II)	No stereotypies	No stereotypies		Complex motor stereotipies and breath holding spells since age of 3y		NA	yes (ADOS 1 at 4y 3m)
Behaviour and personality					Stranger anxiety, only plays with brother		Anxiety, hyperactivity, sometimes aggressive behaviour.		no	hyperactivity; motor stereotipies
Sleep disturbances									NA	NA
Seizures	no history	no history		no history	no history	no history		no history	no	normal EEG
Brain / Spinal MRI	Isolated 4 mm subependymal gray matter heterotopia along the right lateral ventricular atrial margin	normal brain US		normal?	normal			Normal brain MRI	US after birth: Subependymal and intrathalamic hyperechogenic spots	normal at 5y 6m
Muscular tone	hypotonia	mild hypotonia	mild hypotonia	hypotonia; floppyness in infancy	hypotonia	moderate hypotonia	mild hypotonia, diagnosed at age 2y	hypotonia, poor muscle built	NA	hypotonia
other neurological issues				unknown	unknown				NA	NA
Hearing loss				unknown	yes, received cochlear implant				Bilateral conductive hearing impairment	no
Ophthalmological abnormalities			myopia at age 5y	no	no				NA	no
Pulmonary abnormalities				Multiple aspiration pneumonias	unknown				NA	NA
Cardiovascular abnormalities				no	no			Normal echocardiography	Mild mitral valve prolaps	no
Gastrointestinal abnormalities	constipation	pancreatic insufficiency	Postnatal feeding difficulties; constipation	Feeding difficulties	Feeding difficulties	Hepatomegaly	GI-reflux, treated with homeprazole. Normal swallowing and GI motility. Constipation since age 5m	Neonatal feeding difficulties	no	Neonatal feeding difficulties due to poor suction
Genitourinary abnormalities	no, normal renal US	bilateral renal hypoplasia; stage II chronic kidney disease; renal US: echogenic kidneys suggestive of parenchymal renal disease; hypertension		no	no	Rotation of the right kidney			no	no
Endocrinological abnormalities				unknown	unknown				NA	NA
Metabolic abnormalities				unknown	unknown				NA	NA
Immunological abnormalities	normal IgA and CBC	normal IgA and CBC	NA	NA	NA	NA	Testing for allergies: negative	NA	NA	normal immunoglobulin levels and lymphocyte subpopulations
Skeletal and limb abnormalities				Normal skeletal survey	Normal skeletal survey	clinodactyly of 5th fingers		Normal X-ray of chest and spine; mild clinodactyly of 5th fingers	Syndaktyly II-III feet; mild scoliosis; pes cavus bilateral	no
Morphological features	prominent forehead, broad crus right ear	wide nasal bridge, loose skin on hands and feet				High forehead, epicanthus, wide nasal bridge, ocular hypertelorism, protruding ears with attached earlobes	Distinctive facial features, periorbital fullness, telecanthus, hypertelorism, almond-shaped eyes, upward-slanting palpebral fissures, arched eyebrows, broad/flat nasal bridge, elongated philtrum, prominent ears, thin lips, small chin, sacral dimple	Greek helmet appearance of the nose, micrognathia, high anterior hairline with prominent glabella, widely spaced eyes, epicanthus, highly arched eyebrows, short philtrum, down-turned corners of the mouth
Other clinical manifestations	Normal transaminases, CK, IGF1, and TSH;	Failure to thrive	Weight gain since the age of 4y. Diagnosed with obesity at 5y	Abnormal teethig, mild craniofacial asymmetry	Abnormal teethig, craniofacial asymmetry	Tooth enamel dystrophy		abnormal teething	Cleft palate, surgically corrected	nevus depigmentosus 8 × 10.3 cm
Additional diagnostics	A. SNP-Array: negative. B. Fragile X: negative. C. H19 methylation and UPD7 testing (Russell–Silver syndrome): negative	A. microarray: normal. B. Fragile X: negative	A. microarray: normal. B. Fragile X: negative	A. Array-CGH: negative. B. Abdominal US: negative	A. Array-CGH: negative. B. Abdominal US: negative	A. Array-CGH: negative.	A. Karyotype: 46,XX. B. Array-CHG: negative. C. Test for Prader-Willi syndrome: negative. D. Full biochemical workup: negative. E. Testing for cystic fibrosis: negative.	A. Array-CGH: negative. B. EEG: negative. C. Abdominal US: negative	A. Karyotype (prenatal): 46, XX. B. Normal abdominal US	normal renal and cardiac US
Additional sequence variants of interest	none	SIX5 NM_175875.4 c.116T>C p.(Leu39Ser) paternally inherited (VUS for renal hypopasia); SPINK1 NM_003122.4 c.101A>G p.Asn34Ser maternally inherited (VUS for pancreatic phenotypes)	none		MYO7A, NM_000260, c.2005C>T, Arg669*, homozygous
All cDNA and protein positions refer to the NM_133330.2 NSD2 transcript
L: length; W: weight; H: height; BMI: body mass index; OFC: occipitofrontal circumference; GW: gestational week; ID: intellectual disability; NA: not available; OT: occupational therapy; ST: speech therapy
aSDS are given for the 40th gestational week
bOFC at 15m: 45,5cm (-1.98)
